# Supplementary material for: Exercise Promotes Bone Marrow Microenvironment by Inhibiting Adipsin in Diet-Induced Male Obese Mice
Source: Nutrients. 2022 Dec 21;15(1):19. doi: 10.3390/nu15010019 (PMC9823335; doi:10.3390/nu15010019)
Supplement: Supplementary file 1 [file nutrients-15-00019-s001.zip]

Archive with 1 entries (1 files):
- nutrients-1964573-supplementary.pdf
